# Supplementary material for: Identification of Emerging Hazards in Mussels by the Galician Emerging Food Safety Risks Network (RISEGAL). A First Approach
Source: Foods. 2020 Nov 10;9(11):1641. doi: 10.3390/foods9111641 (PMC7697966; doi:10.3390/foods9111641)
Supplement: Supplementary file 1 [file foods-09-01641-s001.zip]

Archive with 10 entries (10 files):
- Tables_figures_supplementary/Table S1_supplementary.docx
- Tables_figures_supplementary/Table S10_supplementary.docx
- Tables_figures_supplementary/Table S2_supplementary.docx
- Tables_figures_supplementary/Table S3_supplementary.docx
- Tables_figures_supplementary/Table S4_supplementary.docx
- Tables_figures_supplementary/Table S5_supplementary.docx
- Tables_figures_supplementary/Table S6_supplementary.docx
- Tables_figures_supplementary/Table S7_supplementary.docx
- Tables_figures_supplementary/Table S8_supplementary.docx
- Tables_figures_supplementary/Table S9_supplementary.docx
